# Supplementary material for: Gap-free comparative genomics uncover virulence factors for Fusarium wilt of watermelons
Source: PLoS Pathog. 2025 Aug 25;21(8):e1013455. doi: 10.1371/journal.ppat.1013455 (PMC12396751; doi:10.1371/journal.ppat.1013455)
Supplement: S4 Table — (XLSX) [file ppat.1013455.s018.xlsx]

## Sheet: Sheet1
S4 Table. The information for putative FonR3-specific effectors
Renamed Genes	Gene IDs (updated)	Deletion mutants	Genomic regions	Amino acids	Cysteine numbers (Mature protein)	Signal peptides	Conserved domains	Non-conserved or other predicted domains	Cluster
FonR3SE1	FonR3Chr02G017230	Y	Core	67	2	Y	N	N	9
	FonR3Chr10G008340	Y	Core	450	56	Y	N	Prion-like-(q/n-rich) domain-bearing protein 25	9
	FonR3Chr01G001850	Y	Core	130	8	Y	CyanoVirin-N Homology domains	CyanoVirin-N Homology domains	16
	FonR3Chr03G000930	Y	Core	96	10	Y	N	N	13
	FonR3Chr09G010100	Y	Core	449	5	Y	Glycosyl hydrolase family 43; Carbohydrate Binding Module 6 (CBM6)	Glycosyl hydrolase, five-bladed beta-propeller domain superfamily; Galactose-binding-like domain superfamily; Cellulose binding, type IV; Carbohydrate binding module family 6;	8
	FonR3Chr13G009030	Y	Core	111	8	Y	N	N	9
	FonR3Chr15G000140	Y	Accessory	108	4	Y	N	N	9
	FonR3Chr15G000180	Y	Accessory	241	6	Y	N	N	8
	FonR3Chr02G017640	N	Core	154	5	Y	N	N	16
	FonR3Chr05G000440	N	Core	210	18	Y	N	N	19
	FonR3Chr10G010270	N	Core	227	8	Y	N	N	11
	FonR3Chr08G010760	N	Core	210	18	Y	N	N	19
	FonR3Chr11G000510	N	Accessory	176	7	Y	N	N	9
Notes:
Y:Yes	N:No
