# Supplementary material for: Gap-free comparative genomics uncover virulence factors for Fusarium wilt of watermelons
Source: PLoS Pathog. 2025 Aug 25;21(8):e1013455. doi: 10.1371/journal.ppat.1013455 (PMC12396751; doi:10.1371/journal.ppat.1013455)
Supplement: S5 Table — (XLSX) [file ppat.1013455.s019.xlsx]

## Sheet: Sheet1
S5 Table. The list of primers used in the mutant constructions.
Name	Sequence (5’-3’)
Fon7230-1F	TTCAGTGGCACCCAGCCCTATTA
Fon7230-2R	AATGCTCCTTCAATATCATCTTCTGTCCACTCAGGGCTTGGACGAT
Fon7230-3F	CGTCCGCAATGTGTTATTAAGTCGACGCGACTCTTCTCCGTTCTTCACT
Fon7230-4R	TCCGCCAACACTTCTCACG
Fon7230-5F	AATAACATGCCGAGACCCTTGC
Fon7230-6R	CTCTCCACTTTGAAGGTGCTGAT
Fon7230-7F	TACCCAGTTAGCACTTGTATCT
Fon7230-8R	ACAACTCTCCCGTCTGCTGATG
Fon8340-1F	CAGTGGGTTGGGTTCGCCTTTAG
Fon8340-2R	AATGCTCCTTCAATATCATCTTCTGTCTGGACATAGCACGCTTACTTCG
Fon8340-3F	CGTCCGCAATGTGTTATTAAGTCGACGAAAGAAGGTGAGCGAGTGAAGG
Fon8340-4R	CAGCCTTACGGTCACTCTTTAGC
Fon8340-5F	TTGCTCCAGCGGTCGTAGTAGT
Fon8340-6R	CCCTGCTGGCACATCTTGGA
Fon8340-7F	AACTTGACCCCCGAGGAAGCATT
Fon8340-8R	TGTTTCACCCGTGCGTGGC
Fon0100-1F	GCTGGCAGTGGCTCTTCATCAT
Fon0100-2R	AATGCTCCTTCAATATCATCTTCTGTTGAAGGCACTGATGTAGCGAGGC
Fon0100-3F	CGTCCGCAATGTGTTATTAAGTCGACCTTGGACGATGGGATTGTCTGCT
Fon0100-4R	AAATCAGCAGACGCTTCATTTATTCG
Fon0100-5F	ATCAGACCGTCCGAACCATACTT
Fon0100-6R	GGCAACCCTGGACTCTACTATGÅ
Fon0100-7F	ACTGGTGCCAACTTCTCTTCGG
Fon0100-8R	CAGACCAGCATCGTAATAGCAC
Fon0180-1F	GGTATTCCATCCGTTGCTCCTCTCT
Fon0180-2R	AATGCTCCTTCAATATCATCTTCTGTCTTGGAGGACAATGCCTTTGCTGAT
Fon0180-3F	CGTCCGCAATGTGTTATTAAGTCGACCGGTTCAGTCCGTCCTCTCCAT
Fon0180-4R	CCTGTCGGCAAGTGAATACGG
Fon0180-5F	TCGGTCCCATACTTGCCACAT
Fon0180-6R	AGGTAAGTCAATGGCTTCAGGC
Fon0180-7F	ATTGCTATGTCGTAGTCCTTGC
Fon0180-8R	ATTACAGCCAAGTCAGTCAACC
Fon0140-1F	CCACTACAGGCAGCATCAAAGG
Fon0140-2R	AATGCTCCTTCAATATCATCTTCTGTTCGCCAGCCTGCTTCCAAAG
Fon0140-3F	CGTCCGCAATGTGTTATTAAGTCGACAAGCAGGCTGAACCCCAAATAGG
Fon0140-4R	CCAATCAACTCACTACTGCTGCTC
Fon0140-5F	GACCAGCCTACAGCCAATACCT
Fon0140-6R	CCATCTCGTTCATCACGCATCT
Fon0140-7F	CAGGCTATCGTTCAGGCTCCAC
Fon0140-8R	TGTCTGGGCTATGTTTATCTCC
Fon0930-1F	CCAATCGGCAGTCGTGGTGAATA
Fon0930-2R	AATGCTCCTTCAATATCATCTTCTGTCCGATAGTCCGAGTGGGAATAAAGG
Fon0930-3F	CGTCCGCAATGTGTTATTAAGTCGACTCTTGACTTGACCAATCTGCCTTAC
Fon0930-4R	GCCGTTTGAAGCGAATGTGGA
Fon0930-5F	GCGTCACTATGGTTTGCCTTTTC
Fon0930-6R	CATGTAGAGAGTCCCCATCAAAGTC
Fon0930-7F	AGGGGTGTATGTATGCCGAGAT
Fon0930-8R	CTCTACAGGAATCCCTTTACAC
Fon9030-1F	ACATAAGGAAGGGGAGCTCTAATGGC
Fon9030-2R	AATGCTCCTTCAATATCATCTTCTGTCCGCCACATTCATCCTAACTCTCAT
Fon9030-3F	CGTCCGCAATGTGTTATTAAGTCGACTCGTCACGCCTCTGCTTATTCGC
Fon9030-4R	CCTTCAAGCACAACGCCAAGT
Fon9030-5F	GGCTCTCCTGCCATCTCACAT
Fon9030-6R	ACTCGCAACAAATCTATCCACCA
Fon9030-7F	TATATTATATTACTCCCTTATA
Fon9030-8R	ATAGGAAAACAGACACCAGAAT
Fon1850-1F	GCACAGCACGGTCAAGGGAT
Fon1850-2R	AATGCTCCTTCAATATCATCTTCTGTGTGAATGAGTTCCTTAGAGGGGTC
Fon1850-3F	CGTCCGCAATGTGTTATTAAGTCGACTCCCAACAATCCCAACCAGTGAC
Fon1850-4R	GCTGTTTCCATCCTCGGTTCTCC
Fon1850-5F	GGTAAATGCCAGCCTCGTGAT
Fon1850-6R	GATCCCATACTGGTCTTTCGCAC
Fon1850-7F	AGCAGCACGGAAAGAAGACGCA
Fon1850-8R	CTCTTTACAACCCCTCGCTACC
HT-F	ACAGAAGATGATATTGAAGGAGC
HT-R	GTCGACTTAATAACACATTGCGGACGT
HT-4rmatch-F	TCGGTCAATACACTACATGGCGTG
HT-1fmatch-R	GGATGAGGGCCACGAACGCCAGCAC
HT855-F	GCTAACTGAAGTAGATGCCGACCG
HT856-R	GCTACTGCTACAAGTGGGGCTGAT
HT-detect-F	GCCGATCTTAGCCAGACGAG
HT-detect-R	GCGGTCGATGTGTCTGTCCTC
Fon8340-promoter-com-1F	AGGGAACAAAAGCTGGGTACCCCACCACCCAATACCAGGAAAATGT
Fon8340-promoter-com-2R	GATAGCATAACAAAGAAGTGAAACCAGCTGCATGATAGGCAACTGCAGGCCTTTCAGC
Fon7230-com-gfp-3F	GCTGAAAGGCCTGCAGTTGCCTATCATGCAGCTGGTTTCACTTCTTTGTTATGCTATC
Fon7230-com-gfp-4R	GCCGCCGCCGCCGCCAAGCTTTGGCAGGCATCACCAGAGTATTC
