# Supplementary material for: Gap-free comparative genomics uncover virulence factors for Fusarium wilt of watermelons
Source: PLoS Pathog. 2025 Aug 25;21(8):e1013455. doi: 10.1371/journal.ppat.1013455 (PMC12396751; doi:10.1371/journal.ppat.1013455)
Supplement: S6 Table — (XLSX) [file ppat.1013455.s020.xlsx]

## Sheet: Sheet1
S6 Table. The complete data sets for three independent greenhouse bioassays to functionally characterize the putative effector FonR3SE1.
Inoculum concentration: 5×10^6 spores per ml; Host plant: 11-day-old PKR6 seedlings. Disease index was evaluated based a 7-scale rating: 0 = asymptomatic, 1 = slight stunted growth and yellowing, 3 = stunted growth and yellowing, 5 = wilting, 7 = dead. Note: Initially 10 plants were inoculated for each treatment. The lowest and highest numbers of fresh weight in each treatment were removed when a…
3rd greenhouse assay	Disease index of infected seedlings for 28 days post inoculation				Fresh weight (g) 28 dpi		2nd greenhouse assay	Disease index of infected seedlings for 28 days post inoculation				Fresh weight (g) 28 dpi		1st greenhouse assay	Disease index of infected seedlings for 28 days post inoculation				Fresh weight (g) 28 dpi
	7 dpi	14 dpi	21 dpi	28 dpi				7 dpi	14 dpi	21 dpi	28 dpi				7 dpi	14 dpi	21 dpi	28 dpi
Mock (water)							Mock (water)							PKR6-Mock (water)
1	0	0	0	0	1.64		1	0	0	0	0	1.38		1	0	1	0	0	1.64
2	0	0	0	0	1.87		2	0	0	0	0	1.66		2	0	0	0	0	1.61
3	0	0	0	0	1.78		3	0	0	0	0	1.4		3	0	0	0	0	2.06
4	0	0	0	0	1.5		4	0	0	0	0	1.44		4	0	0	0	0	1.52
5	0	0	0	0	1.52		5	0	0	0	0	1.38		5	0	0	0	0	2.26
6	0	0	0	0	1.84		6	0	0	0	0	1.41		6	0	0	0	0	1.83
7	0	0	0	0	1.76		7	0	0	0	0	1.41		7	0	0	0	0	2.04
8	0	0	0	0	1.82		8	0	0	0	0	1.52		8	0	0	0	0	2.01
Averrage					1.7		Averrage					1.44		Averrage					1.85
WT (FonR3)							WT (FonR3)							WT (FonR3)
1	0	3	7	7	1.01		1	0	5	7	7	0.02		1	0	3	1	1	1.37
2	0	3	7	7	0.37		2	0	5	7	7	0.49		2	0	3	1	1	0.74
3	0	3	5	7	0.88		3	0	3	7	7	0.18		3	0	3	3	3	0.87
4	0	3	5	7	0.11		4	0	3	5	7	0.08		4	0	1	3	3	0.97
5	0	1	1	7	0.06		5	0	1	5	5	0.86		5	0	1	3	3	0.14
6	0	1	1	5	0.08		6	0	1	5	3	0.66		6	0	1	3	3	0.75
7	0	1	1	3	0.02		7	0	0	5	3	0.31		7	0	1	3	7	0.76
8	0	1	1	3	0.02		8	0	0	1	3	0.02		8	0	1	3	5	0.29
Averrage					0.32		Averrage					0.33		Averrage					0.8
△FonR3SE1							△FonR3SE1							△FonRSE1
1	0	3	5	7	1.59		1	0	0	0	7	0.68		1	0	1	0	0	1.44
2	0	1	1	1	1.5		2	0	1	1	3	0.7		2	0	1	0	0	1.48
3	0	1	1	1	1.38		3	0	1	1	3	0.98		3	0	1	1	3	1.22
4	0	1	1	1	1.41		4	0	1	1	3	1.16		4	0	3	1	3	1.12
5	0	1	0	1	0.76		5	0	1	1	3	0.93		5	0	3	1	1	1.02
6	0	0	0	1	0.93		6	0	1	1	1	0.94		6	0	3	3	1	0.92
7	0	0	0	1	1.32		7	0	1	1	1	1.15		7	0	3	3	1	1.66
8	0	0	0	0	2.15		8	0	1	1	1	0.91		8	0	3	3	1	1.32
Averrage					1.38		Averrage					0.93		Averrage					1.27
△FonR3SE1-C							△FonR3SE1-C							△FonRSE1-C
1	0	3	5	7	0.78		1	0	3	7	7	0.58		1	0	3	1	3	0.79
2	0	3	3	7	0.61		2	0	3	5	7	0.47		2	0	1	3	3	0.72
3	0	1	3	5	0.41		3	0	1	3	7	0.26		3	0	1	3	3	0.82
4	0	1	3	3	0.12		4	0	1	3	7	0.39		4	0	1	3	3	0.63
5	0	1	1	3	0.41		5	0	1	1	5	0.25		5	0	1	3	3	0.51
6	0	1	1	3	0.45		6	0	1	1	5	0.06		6	0	1	3	5	0.6
7	0	1	1	3	0.16		7	0	1	1	5	0.06		7	0	1	3	5	0.81
8	0	0	1	3	0.54		8	0	1	1	5	0.06		8	0	1	3	5	0.83
Averrage					0.42		Averrage					0.27		Averrage					0.7
